# Supplementary material for: Preliminary Investigation of a Transcutaneous Ultrasound-Guided Technique for Pudendal Nerve Block in Six Horse Cadavers
Source: Animals (Basel). 2026 Mar 23;16(6):995. doi: 10.3390/ani16060995 (PMC13024491; doi:10.3390/ani16060995)
Supplement: Supplementary file 1 [file animals-16-00995-s001.zip]

Archive with 1 entries (1 files):
- animals-4175479-supplementary.pdf
